# Supplementary material for: Add-Ons of Heart Disease from the Cardiosurgical Perspective: Gender, Blood Groups and Renal Function
Source: Med Sci (Basel). 2026 Mar 23;14(1):158. doi: 10.3390/medsci14010158 (PMC13028197; doi:10.3390/medsci14010158)
Supplement: Supplementary file 1 [file medsci-14-00158-s001.zip]

Archive with 1 entries (1 files):
- medsci-4137671-supplementary.pdf
